# Supplementary material for: A novel neutralizing monoclonal antibody targeting the N-terminal domain of the MERS-CoV spike protein
Source: Emerg Microbes Infect. 2017 May 24;6(5):e37–. doi: 10.1038/emi.2017.18 (PMC5520482; doi:10.1038/emi.2017.18)
Supplement: Supplementary Table 1 [file emi201718x1.xls]

## Sheet: Sheet1
	Supplementary Table S1 Peptide sequence scanning NTD of MERS-CoV S1
	Peptide No.	Peptide sequence
	No. 2	MFLLTPTESYVDVGPDSV
	No. 3	SYVDVGPDSVKSACIEVD
	No. 4	SVKSACIEVDIQQTFFDK
	No. 5	VDIQQTFFDKTWPRPIDV
	No. 6	DKTWPRPIDVSKADGIIY
	No. 7	DVSKADGIIYPQGRTYSN
	No. 8	IYPQGRTYSNITITYQGL
	No. 9	SNITITYQGLFPYQGDHG
	No. 10	GLFPYQGDHGDMYVYSAG
	No. 11	HGDMYVYSAGHATGTTPQ
	No. 12	AGHATGTTPQKLFVANYS
	No. 13	PQKLFVANYSQDVKQFAN
	No. 14	YSQDVKQFANGFVVRIGA
	No. 15	ANGFVVRIGAAANSTGTV
	No. 16	GAAANSTGTVIISPSTSA
	No. 17	TVIISPSTSATIRKIYPA
	No. 18	SATIRKIYPAFMLGSSVG
	No. 19	PAFMLGSSVGNFSDGKMG
	No. 20	VGNFSDGKMGRFFNHTLV
	No. 21	MGRFFNHTLVLLPDGCGT
	No. 22	LVLLPDGCGTLLRAFYCI
	No. 23	GTLLRAFYCILEPRSGNH
	No. 24	CILEPRSGNHCPAGNSYT
	No. 25	NHCPAGNSYTSFATYHTP
	No. 26	YTSFATYHTPATDCSDGN
	No. 27	TPATDCSDGNYNRNASLN
	No. 28	GNYNRNASLNSFKEYFNL
	No. 29	LNSFKEYFNLRNCTFMYT
	No. 30	NLRNCTFMYTYNITEDEI
	No. 31	YTYNITEDEILEWFGITQ
	No. 32	EILEWFGITQTAQGVHLF
	No. 33	TQTAQGVHLFSSRYVDLY
	No. 34	LFSSRYVDLYGGNMFQFA
	No. 35	LYGGNMFQFATLPVYDTI
	No. 36	FATLPVYDTIKYYSIIPH
	No. 37	TIKYYSIIPHSIRSIQSD
	No. 38	PHSIRSIQSDRKAWAAFY
	No. 39	SDRKAWAAFYVYKLQPLT
	No. 40	FYVYKLQPLTFLLDFSVD
	No. 41	LTFLLDFSVDGYIRRAID
	No. 42	VDGYIRRAIDCGFNDLSQ
	No. 43	IDCGFNDLSQLHCSYESF
	No. 44	SQLHCSYESFDVESGVYS
